# Supplementary material for: Cryo-EM structure of influenza helical nucleocapsid reveals NP-NP and NP-RNA interactions as a model for the genome encapsidation
Source: Sci Adv. 2023 Dec 15;9(50):eadj9974. doi: 10.1126/sciadv.adj9974 (PMC10848707; doi:10.1126/sciadv.adj9974)
Supplement: Supplementary file 2 — Movie S1 [file sciadv.adj9974_movie_s1.zip]

Archive with 1 entries (1 files):
- adj9974_Movie_S1.mp4
